# Supplementary material for: Liquefaction analysis of marine diversion dike foundation and gravel pile reinforcement treatment based on the PL-Finn model
Source: PLoS One. 2025 Aug 12;20(8):e0330325. doi: 10.1371/journal.pone.0330325 (PMC12342268; doi:10.1371/journal.pone.0330325)
Supplement: S1 File — (ZIP) [file pone.0330325.s001.zip]

Archive with 6 entries (4 files):
- Supporting information/
- Supporting information/PL-Finn Model-Based Computational Code for Liquefaction Analysis/
- Supporting information/PL-Finn Model-Based Computational Code for Liquefaction Analysis/dynamic computational analysis.txt
- Supporting information/PL-Finn Model-Based Computational Code for Liquefaction Analysis/excess pore water pressure.txt
- Supporting information/PL-Finn Model-Based Computational Code for Liquefaction Analysis/Initial stress state.txt
- Supporting information/PL-Finn Model-Based Computational Code for Liquefaction Analysis/plastic stress state.txt
