# Supplementary material for: Liquefaction analysis of marine diversion dike foundation and gravel pile reinforcement treatment based on the PL-Finn model
Source: PLoS One. 2025 Aug 12;20(8):e0330325. doi: 10.1371/journal.pone.0330325 (PMC12342268; doi:10.1371/journal.pone.0330325)
Supplement: S1 File — (ZIP) [file pone.0330325.s001.zip › Supporting information/PL-Finn Model-Based Computational Code for Liquefaction Analysis/dynamic computational analysis.txt]

new
rest 3-water_pressure.sav
set dyn on fluid off
set dyn multi on
ini xd 0 yd 0 zd 0 xv 0 yv 0 zv 0
;config cppudm
;model load plfinn.dll
set large
set fluid pcut on
ini fmod 2e8


;model mech finn ran gro 5 any group 6 any 
;prop  bulk  1.85E+07  shear  7.11E+06  coh  0  fric  20.7  dilation   10  ten  0  ran  group  5
;prop  bulk  3.06E+07  shear  1.17E+07  coh  0  fric  24.8  dilation   10  ten 0  ran  group  6
;ini  dens  2000   ran  group  5
;ini  dens  2000   ran  group  6
;prop ff_c1=0.751  ff_c2=0.533 range gro 5 a
;prop ff_switch = 1   ff_lat=1000000  ran gro 5 a 
;prop ff_c1=0.529  ff_c2=0.756 range gro 6 a
;prop ff_switch = 1   ff_lat=1000000  ran gro 6 a 
;solve
;prop ff_lat 50
;save 2finn
;set dyn on fluid off
;set dyn multi on
;set large    ;zi jia da bian xing
;ini xd 0 yd 0 zd 0 xv 0 yv 0 zv 0
;config cppudm

;set fluid pcut on
;ini fmod 2e8


model  mech finn ran gro 4 a
prop  bulk  2.76E+07  shear  1.06E+07  coh  0  fric  22   dilation  10  ten  0  ran  group  4
ini dens 2041  ran group 4

prop ff_switch = 1 ran gro 4 any
def _setCoeff_Byrne
   ff_c1_ = 8.7 * exp (-1.25*ln(n1_60_))
   ff_c2_ = 0.4 / ff_c1_
   ff_c3_ = 0.00
end


set @n1_60_ = 2.7778
@_setCoeff_Byrne
prop ff_latency=50 ff_c1 = @ff_c1_  ff_c2 = @ff_c2_ ff_c3 = @ff_c3_ ran gro 4 a


;prop pprc=0.99 k0=3105.4 n0=0.3225 k1=5503.1 n1=0.1739 ran  gro 4 a
;et @n1_60_ = 2.7778
;@_setCoeff_Byrne
;rop ff_latency=50 ff_c1 = @ff_c1_  ff_c2 = @ff_c2_ ff_c3 = @ff_c3_ ran gro 4


tab 1 read SL2-X.dat
tab 2 read SL2-Y.dat
tab 3 read SL2-Z.dat


free x y z ran z -0.1 0.1
apply xacc 3.4 hist table 1 range z -0.1 0.1 
apply yacc 3.4 hist table 2 range z -0.1 0.1 
apply zacc 3.4 hist table 3 range z -0.1 0.1 


ini damp local 0.157 ran gro 1
ini damp local 0.157 ran gro 2
ini damp local 0.157 ran gro 3
ini damp local 0.157 ran gro 4
ini damp local 0.157 ran gro 5
ini damp local 0.157 ran gro 6
ini damp local 0.157 ran gro 7


app ff
gro ff ran gro 1 any gro 2 a gro 3 a gro 4 a gro 5 a gro 6 a gro 7 a

call ppr.dat
call aahist1.txt

set hist_rep 100

set mech rat 1e-20


solve age 25 
save plFinn.sav
