# Supplementary material for: Liquefaction analysis of marine diversion dike foundation and gravel pile reinforcement treatment based on the PL-Finn model
Source: PLoS One. 2025 Aug 12;20(8):e0330325. doi: 10.1371/journal.pone.0330325 (PMC12342268; doi:10.1371/journal.pone.0330325)
Supplement: S1 File — (ZIP) [file pone.0330325.s001.zip › Supporting information/PL-Finn Model-Based Computational Code for Liquefaction Analysis/excess pore water pressure.txt]

new
rest 2-plastic.sav
plot con zdis
ini xd 0 yd 0 zd 0 xv 0 yv 0 zv 0
config fluid

model fluid fl_isotropic ran gro 1 a gro 2 a gro 3 a gro 4 a gro 5 a gro 6 a gro 7 a 

ini fmod 0.0 
ini fdens 1000
set fluid pcut on
prop  perm  1.00E-08  por  0.45  ran  gro  1
prop  perm  1.00E-13  por  0.45  ran  gro  2
prop  perm  1.00E-12  por  0.45  ran  gro  3
prop  perm  1.00E-09  por  0.45  ran  gro  4
prop  perm  1.00E-13  por  0.45  ran  gro  5
prop  perm  1.00E-13  por  0.45  ran  gro  6
prop  perm  1.00E-15  por  0.45  ran  gro  7

ini pp 61.23e4 grad 0 0 -1e4 ran z 0 61.23
app nstr -61.23e4 grad 0 0 1e4 ran x 0.2 499.8 y 0.2 29.8 z 55 61.23


set mech rat 1e-5
solve
save 3-water_pressure.sav
