# Supplementary material for: Liquefaction analysis of marine diversion dike foundation and gravel pile reinforcement treatment based on the PL-Finn model
Source: PLoS One. 2025 Aug 12;20(8):e0330325. doi: 10.1371/journal.pone.0330325 (PMC12342268; doi:10.1371/journal.pone.0330325)
Supplement: S1 File — (ZIP) [file pone.0330325.s001.zip › Supporting information/PL-Finn Model-Based Computational Code for Liquefaction Analysis/Initial stress state.txt]

new
rest 87-87.f3sav
config fluid dynamic
set fluid off dynamic off

model mohr ran gro 1 a gro 2 a gro 3 a gro 4 a gro 5 a gro 6 a gro 7 a 
prop  bulk  9.80E+07  shear  3.76E+07  coh  1.00E+20  fric  42  dilation  10  ten  1.00E+20  ran  group  1
prop  bulk  4.41E+06  shear  1.69E+06  coh  1.00E+20  fric  13  dilation  10  ten  1.00E+20  ran  group  2
prop  bulk  2.94E+07  shear  1.13E+07  coh  1.00E+20  fric  12  dilation  10  ten  1.00E+20  ran  group  3
prop  bulk  2.76E+07  shear  1.06E+07  coh  1.00E+20  fric  22  dilation  10  ten  1.00E+20  ran  group  4
prop  bulk  1.47E+07  shear  5.64E+06  coh  1e20      fric  17  dilation  10  ten  1e20     ran   group  5
prop  bulk  3.82E+08  shear  1.47E+08  coh  1.00E+20  fric  35  dilation  10  ten  1.00E+20  ran  group  6
prop  bulk  8.33E+08  shear  3.85E+08  coh  1.00E+20  fric  40  dilation  10  ten  1.00E+20  ran  group  7


ini  dens  1735   ran  group  1
ini  dens  1602   ran  group  2
ini  dens  1837   ran  group  3
ini  dens  2041   ran  group  4
ini  dens  2112   ran  group  5
ini  dens  2112   ran  group  6
ini  dens  2694   ran  group  7


model fl_iso ran gro 1 a gro 2 a gro 3 a gro 4 a gro 5 a gro 6 a gro 7 a 
fix x y z range z -0.1 0.1
fix x ran x -40.1 -39.9
fix x ran x 159.9 160.1
fix y ran y -0.1 0.1
fix y ran y 29.9 30.1

set grav 0 0 -9.81 
set mech rat 1e-6
plot contour zdis
solve
save 1-static.sav
